# Supplementary material for: Bayesian Inference of Baseline Fertility and Treatment Effects via a Crop Yield-Fertility Model
Source: PLoS One. 2014 Nov 18;9(11):e112785. doi: 10.1371/journal.pone.0112785 (PMC4236125; doi:10.1371/journal.pone.0112785)
Supplement: Data S1 — The raw data of the crop yields of maize, barley, and soybean from the long-term fertilizer experiment from 1980 to 2010. As for the detail of the experiment, see text. (XLSX) [file pone.0112785.s010.xlsx]

## Sheet: crop yield
	Time series data of crop yield
	Crop type: Barley (B), Soybean (S), Maize (C)
	Soil type: Surface (Sur), Subsurface (Sub)
	Treatment: Chemical fertilizer (A0, A1), Manure (M0,M2,M6)
	BSurA0M0	BSurA1M0	BSurA0M2	BSurA0M6	BSurA1M2	BSurA1M6	BSubA0M0	BSubA1M0	BSubA0M2	BSubA0M6	BSubA1M2	BSubA1M6	SSurA0M0	SSurA1M0	SSurA0M2	SSurA0M6	SSurA1M2	SSurA1M6	SSubA0M0	SSubA1M0	SSubA0M2	SSubA0M6	SSubA1M2	SSubA1M6	CSurA0M0	CSurA1M0	CSurA0M2	CSurA0M6	CSurA1M2	CSurA1M6	CSubA0M0	CSubA1M0	CSubA0M2	CSubA0M6	CSubA1M2	CSubA1M6
1980	NA	NA	NA	NA	NA	NA	NA	NA	NA	NA	NA	NA	NA	NA	NA	NA	NA	NA	NA	NA	NA	NA	NA	NA	285	1146	524	672	1183	1416	52	846	429	492	806	868
1981	206	653	314	379	572	584	115	699	213	370	762	768	177	281	227	295	295	316	38	161	95	147	163	233	NA	NA	NA	NA	NA	NA	NA	NA	NA	NA	NA	NA
1982	431	849	487	469	693	852	188	707	297	410	673	657	NA	NA	NA	NA	NA	NA	NA	NA	NA	NA	NA	NA	191	932	455	647	1072	1046	35	833	213	350	570	1001
1983	96	655	233	306	561	700	14	481	93	153	487	623	187	178	201	191	198	155	134	205	173	177	205	189	NA	NA	NA	NA	NA	NA	NA	NA	NA	NA	NA	NA
1984	288	730	502	618	774	872	160	755	305	430	834	822	NA	NA	NA	NA	NA	NA	NA	NA	NA	NA	NA	NA	303	993	607	742	922	866	98	756	364	642	796	868
1985	254	478	291	325	501	660	31	480	43	111	429	456	181	280	254	269	252	284	138	249	201	250	241	266	NA	NA	NA	NA	NA	NA	NA	NA	NA	NA	NA	NA
1986	267	607	391	489	491	572	86	505	255	414	510	561	NA	NA	NA	NA	NA	NA	NA	NA	NA	NA	NA	NA	354	913	769	792	892	1003	191	719	473	553	851	892
1987	187	712	447	532	791	801	106	693	139	271	620	695	103	109	97	131	107	106	NA	NA	NA	NA	NA	NA	NA	NA	NA	NA	NA	NA	NA	NA	NA	NA	NA	NA
1988	254	669	576	648	623	627	126	573	557	581	672	607	NA	NA	NA	NA	NA	NA	NA	NA	NA	NA	NA	NA	204	894	501	626	917	833	153	869	502	687	843	889
1989	131	689	401	403	665	748	31	676	171	490	638	682	136	189	180	181	195	205	81	134	143	147	166	163	NA	NA	NA	NA	NA	NA	NA	NA	NA	NA	NA	NA
1990	251	677	410	497	570	745	86	534	206	569	713	610	NA	NA	NA	NA	NA	NA	NA	NA	NA	NA	NA	NA	692	1840	1394	1324	1875	1905	447	1687	1306	1567	1780	2023
1991	115	784	395	499	675	776	57	730	172	457	825	832	84	121	129	162	110	171	16	126	60	108	106	133	NA	NA	NA	NA	NA	NA	NA	NA	NA	NA	NA	NA
1992	343	647	555	562	584	662	67	684	261	469	622	645	NA	NA	NA	NA	NA	NA	NA	NA	NA	NA	NA	NA	374	1051	873	829	1122	1176	166	1011	546	617	1052	1268
1993	121	1168	417	629	1079	983	61	1123	139	425	1031	1064	236	257	269	306	249	258	241	280	268	285	301	311	NA	NA	NA	NA	NA	NA	NA	NA	NA	NA	NA	NA
1994	457	728	735	793	803	807	409	827	596	764	771	873	NA	NA	NA	NA	NA	NA	NA	NA	NA	NA	NA	NA	430	1081	915	1055	963	969	374	1146	760	913	1103	1130
1995	176	567	447	465	582	563	69	521	186	361	545	549	200	212	175	256	233	218	NA	NA	NA	NA	NA	NA	NA	NA	NA	NA	NA	NA	NA	NA	NA	NA	NA	NA
1996	280	691	545	627	492	569	165	561	259	519	462	584	NA	NA	NA	NA	NA	NA	NA	NA	NA	NA	NA	NA	295	496	683	683	775	747	155	523	608	745	661	792
1997	255	599	526	672	648	738	166	437	419	611	542	624	295	306	329	331	381	289	195	220	219	231	189	182	NA	NA	NA	NA	NA	NA	NA	NA	NA	NA	NA	NA
1998	481	653	640	586	546	658	255	604	452	616	599	684	NA	NA	NA	NA	NA	NA	NA	NA	NA	NA	NA	NA	898	1260	1182	1223	1178	1231	778	1297	1083	1196	1190	1284
1999	245	711	546	671	677	767	141	757	333	578	782	794	251	333	296	328	324	338	278	307	311	322	374	334	NA	NA	NA	NA	NA	NA	NA	NA	NA	NA	NA	NA
2000	316	632	629	682	544	404	251	742	595	817	691	612	NA	NA	NA	NA	NA	NA	NA	NA	NA	NA	NA	NA	901	1322	1297	1259	1278	1304	895	1313	1166	1328	1276	1345
2001	263	825	536	741	733	772	123	1014	407	703	932	974	200	206	217	197	236	224	185	234	224	240	247	262	NA	NA	NA	NA	NA	NA	NA	NA	NA	NA	NA	NA
2002	682	887	713	878	1041	852	494	1062	770	862	1086	993	NA	NA	NA	NA	NA	NA	NA	NA	NA	NA	NA	NA	715	1202	1114	1048	1156	1133	470	1244	931	1107	1246	1221
2003	228	641	417	532	621	699	105	697	297	468	771	780	320	310	323	317	324	321	330	334	314	347	320	310	NA	NA	NA	NA	NA	NA	NA	NA	NA	NA	NA	NA
2004	384	761	588	600	710	681	262	791	557	702	806	863	NA	NA	NA	NA	NA	NA	NA	NA	NA	NA	NA	NA	1054	1442	1295	1603	1570	1704	788	1678	1198	1524	1610	1748
2005	186	813	339	422	813	929	102	801	177	299	886	829	179	221	230	192	244	198	114	148	175	164	198	191	NA	NA	NA	NA	NA	NA	NA	NA	NA	NA	NA	NA
2006	324	573	339	448	519	524	131	525	256	317	510	479	NA	NA	NA	NA	NA	NA	NA	NA	NA	NA	NA	NA	224	1113	450	537	982	1006	191	1053	504	745	1168	1110
2007	45	792	256	231	808	836	41	692	68	155	585	589	275	265	308	286	302	315	283	284	299	303	242	207	NA	NA	NA	NA	NA	NA	NA	NA	NA	NA	NA	NA
2008	538	660	586	627	623	701	218	413	487	552	427	564	NA	NA	NA	NA	NA	NA	NA	NA	NA	NA	NA	NA	690	791	769	960	893	979	345	679	657	612	701	842
2009	151	222	218	317	261	487	87	120	140	148	139	156	286	321	292	274	306	289	309	359	308	331	322	292	NA	NA	NA	NA	NA	NA	NA	NA	NA	NA	NA	NA
2010	547	677	556	649	519	850	469	466	460	651	701	537	NA	NA	NA	NA	NA	NA	NA	NA	NA	NA	NA	NA	NA	NA	NA	NA	NA	NA	NA	NA	NA	NA	NA	NA
